# Supplementary material for: Patients Hospitalized for Ischemic Stroke and Intracerebral Hemorrhage in France: Time Trends (2008–2019), In-Hospital Outcomes, Age and Sex Differences
Source: J Clin Med. 2022 Mar 17;11(6):1669. doi: 10.3390/jcm11061669 (PMC8949281; doi:10.3390/jcm11061669)
Supplement: Supplementary file 1 [file jcm-11-01669-s001.zip]

Archive with 1 entries (1 files):
- jcm-1642881-supplementary.pdf
